# Supplementary material for: Association between Migraines and Prior Proton Pump Inhibitor Use: A Nested Case-Control Study Using a National Health Screening Cohort
Source: Pharmaceuticals (Basel). 2022 Nov 10;15(11):1385. doi: 10.3390/ph15111385 (PMC9694889; doi:10.3390/ph15111385)
Supplement: Supplementary file 1 [file pharmaceuticals-15-01385-s001.zip]

Archive with 1 entries (1 files):
- pharmaceuticals-2006675-supplementary.pdf
